# Supplementary material for: Approach to the Chemotaxonomic Characterization of Traditional Cultivation Grape Varieties through Their Varietal Aroma Profile
Source: Foods. 2022 May 15;11(10):1427. doi: 10.3390/foods11101427 (PMC9140530; doi:10.3390/foods11101427)
Supplement: Supplementary file 1 [file foods-11-01427-s001.zip]

Archive with 1 entries (1 files):
- foods-1668516-supplementary.pdf
